# Supplementary material for: Transcriptomic Markers of Recombinant Human Erythropoietin Micro-Dosing in Thoroughbred Horses
Source: Genes (Basel). 2021 Nov 24;12(12):1874. doi: 10.3390/genes12121874 (PMC8702184; doi:10.3390/genes12121874)
Supplement: Supplementary file 1 [file genes-12-01874-s001.zip]

Archive with 1 entries (1 files):
- genes-1447398-supplementary.pptx
